# Supplementary material for: Cardiac-specific loss of mitoNEET expression is linked with age-related heart failure
Source: Commun Biol. 2021 Jan 29;4:138. doi: 10.1038/s42003-021-01675-4 (PMC7846856; doi:10.1038/s42003-021-01675-4)
Supplement: Supplementary file 4 — Supplementary Data 1 [file 42003_2021_1675_MOESM4_ESM.xlsx]

## Sheet: Figure 1
mitoNEET	Figure 1				Miner1	Figure 1
	3M	6M	12M			3M	6M	12M
	1.40267	1.12963	0.528355			1.20287	1.0449	1.12084
	1.06538	1.05339	0.565613			1.05156	1.12878	1.22923
	0.748181	0.743069	0.419108			0.796943	1.17531	1.06747
	1.03164	1.06423	0.540294			0.948629	1.00826	0.98888
	0.752129	0.829342	0.333907
MITOL	Figure 1				Tom22	Figure 1
	3M	6M	12M			3M	6M	12M
	1.40777	1.33416	1.6243			1.52837	1.07888	0.955231
	0.758456	1.07041	1.11208			0.580819	0.670279	0.732589
	1.11269	0.428468	0.180175			0.949986	0.948476	1.18119
	0.85064	0.828931	1.00507			0.940825	1.67896
	0.87044	1.57124	1.56425
Tom40	Figure 1				Tom70	Figure 1b
	3M	6M	12M			3M	6M	12M
	0.72055	0.925789	0.775125			0.765709	1.1928	0.856056
	1.25896	1.03933	0.751143			1.23484	1.07817	0.858784
	0.855362	0.757318	0.819867			0.952107	0.905968	0.957794
	1.16513	1.34572				1.04734	0.961781

## Sheet: Figure 2
LVEDD	Figure 2b							LVESD	Figure 2c
	3M		12M		16M				3M		12M		16M
	Control	mitoNEET KO	Control	mitoNEET KO	Control	mitoNEET KO			Control	mitoNEET KO	Control	mitoNEET KO	Control	mitoNEET KO
	2.9	2.9	3.6	4.1	3.7	5.4			1.7	1.2	2	3.2	1.6	4.7
	2.9	2.8	3.8	4.7	3.3	4			1.1	1.4	1.9	3	1.3	2.6
	2.5	2.9	3.8	3.7	3.3	4.2			1.1	2.3	1.7	2.7	1	2.7
	3.4	3.7	3.3	4.6	3.7	4.1			1.4	1.1	1.4	3.6	1.8	2.7
	2.6	2.9	3.1	4.3	3.5	5.4			1.4	1.1	1.4	3.4	1.7	4.8
	2.8	3	4	4.9					1	1.4	2.2	3.3
	2.9	3.1	3.4	5.4					1.1	1.3	1.6	4.5
	2.9	2.7	4.1	4.1					1.3	1	2.1	3
		2.2								0.8
		2.6
%FS	Figure 2d							LVWT	Figure 2e
	3M		12M		16M				3M		12M		16M
	Control	mitoNEET KO	Control	mitoNEET KO	Control	mitoNEET KO			Control	mitoNEET KO	Control	mitoNEET KO	Control	mitoNEET KO
	41.3	55.1	44.4	21.9	56.8	13			0.67	0.72	0.77	0.72	0.8	0.8
	62	57.1	50	36.1	60.6	35			0.72	0.72	0.72	0.77	0.9	0.8
	56	51.7	55.2	27	69.7	35.7			0.72	0.72	0.72	0.72	1	0.9
	58.8	37.8	57.5	21.7	51.4	34.1			0.72	0.67	0.72	0.77	0.8	0.8
	46.1	62	54.8	20.9	51.4	11.1			0.72	0.77	0.72	0.72	0.8	0.6
	64.2	63.3	45	32.6					0.72	0.77	0.72	0.72
	62	54.8	42.9	16.6					0.72	0.72	0.72	0.72
	55.1	51.8	48.7	26.8					0.72	0.72	0.72	0.72
		54.5								0.72
		69.2								0.77
CSA 3M	Figure 2f			Collagen volume fraction 3M	Figure 2f			CSA 12M	Figure 2g			Collagen volume fraction 12M	Figure 2g			Survival	Figure 2g
	Control	mitoNEET KO			Control	mitoNEET KO			Control	mitoNEET KO			Control	mitoNEET KO			Death = 1
	249	245			1.34	1.07			191.12	245.25			2.45	7.24			Day	Control	mitoNEET KO
	232	227			0.95	1.72			419.21	403.97			1.43	7.67			452		1
	241	265			1.88	0.77			337.4	341.88			1.63	11.6			475		1
																	525		1
																	574		1
																	581		1
																	584		1
																	604		1
																	622		1
																	645		1
																	645		1
																	612	0
																	612	0
																	613	0
																	615	0
																	622	0
																	630	0
																	638	0
																	645	0
																	645	0
																	645	0

## Sheet: Figure 3
3M	Figure 3a									3M	Figure 3a
	State 2		State 3		State 4		Max capacity				Reserve capacity
	Control	mitoNEET KO	Control	mitoNEET KO	Control	mitoNEET KO	Control	mitoNEET KO			Control	mitoNEET KO
	131.549	152.507	1231.96	1397.05	572.141	590.573	2296.71	1734.77			1064.76	769.06
	539.77	675.559	1784.89	1828.97	1105.93	1246.75	2926.39	2166.11			1141.5	911.75
	657.485	119.36	2021.83	1208.09	1382.01	520.192	3466.67	2740.72			1444.85	913.66
	138.244	151.213	1339.53	1365	665.224	641.197	2538.46	2121.76			1198.93	1172.18
	131.313	152.946	1190.77	1541.49	612.878	726.324	2274	2537.18			1083.23	1147.46
	133.784		1466.4		694.729		2633.75	2688.95			1167.35
	112.724				440.514
12M	Figure 3b									12M	Figure 3b
	State 2		State 3		State 4		Max capacity				Reserve capacity
	Control	mitoNEET KO	Control	mitoNEET KO	Control	mitoNEET KO	Control	mitoNEET KO			Control	mitoNEET KO
	151.118	115.393	1555.6	1180.48	713.02	529.751	2625.19	1864.73			1069.59	684.25
	148.986	103.03	1395.47	1380.99	695.245	425.948	2570.76	1679.36			1175.29	298.38
	141.95	168.566	1273.15	1413.16	693.606	640.423	2404.12	2086			1130.97	672.84
	146.367	171.824	1223.25	1798.24	649.623	607.449	2271.18	2069.71			1047.92	271.47
	188.312	157.499	1557.86	1465.3	757.151	622.287	2418.08	2097.7			860.21	632.4
16M	Figure 3c									16M	Figure 3c
	State 2		State 3		State 4		Max capacity				Reserve capacity
	Control	mitoNEET KO	Control	mitoNEET KO	Control	mitoNEET KO	Control	mitoNEET KO			Control	mitoNEET KO
	140	103	2259	1561	676	537	2593	1629			334	68
	162	64	1629	988	727	515	1829	957			200	-31
	273	232	1966	1677	822	705	2100	1610			134	-67
	196	199	2013	1797	716	698	2111	1721			98	-76
	159	171	1862	1239	694	616	2096	1278			234	39

## Sheet: Figure 4
3M Number	Figure 4a			3M CSA	Figure 4a			3M Cristea density	Figure 4a
	Control	mitoNEET KO			Control	mitoNEET KO			Control	mitoNEET KO
	0.51	0.65			0.75	0.68			38.0544	31.2242
	0.55	0.44			0.59	0.98			41.1152	26.3663
	0.5	0.47			0.76	1.03			41.5056	30.5416
									39.8827	22.5441
									43.5998	29.5082
									36.7096	39.0766
									45.7769	36.1403
									39.779	40.1637
									38.6132	25.9676
									41.488	25.4182
									44.8182	21.8488
									43.5824	24.7379
									39.1541	28.3078
									38.2116	25.0204
									36.9066	28.3112
12M Number	Figure 4b			12M CSA	Figure 4b			12M Cristea density	Figure 4b
	Control	mitoNEET KO			Control	mitoNEET KO			Control	mitoNEET KO
	0.36	0.43			1.03	0.8			38.947	21.7057
	0.52	0.46			0.83	0.92			31.1823	20.2518
	0.42	0.39			0.83	0.86			31.3014	25.077
									25.0776	24.2424
									33.5644	25.5792
									37.1851	23.8839
									37.9237	31.0593
									37.4775	27.1113
									42.5749	22.8582
									34.0472	25.8365
									38.2972	30.4263
									38.2344	32.2095
16M Number	Figure 4c			16M CSA	Figure 4c			16M Cristea density	Figure 4c
	Control	mitoNEET KO			Control	mitoNEET KO			Control	mitoNEET KO
	0.41	0.29			0.63	0.69			25.1516	28.9627
	0.27	0.35			1.12	0.83			30.1713	27.4579
	0.31	0.2			0.71	1.24			24.1687	14.9802
									34.6963	34.6189
									30.3999	38.2399
									24.4688	17.3277
									30.9682	26.9846
									27.2437	25.2661
									19.9482	19.1172
									30.0012	27.6035
									21.3776	26.6387
									31.8018	25.7946
									25.5002	22.8978
									22.4515	13.7741
									23.8425	25.2773

## Sheet: Figure 5
3M H2O2	Figure 5a					3M HNE/CBB	Figure 5c			3M mito non hem iron	Figure 5e
	State 3		Max capacity				Control	mitoNEET KO			Control	mitoNEET KO
	Control	mitoNEET KO	Control	mitoNEET KO			0.944066	1.46248			0.89	2.31
	0.0563	0.0866	0.0526	0.0585			1.07955	1.64429			0.92	2.01
	0.0361	0.0441	0.0373	0.0722			1.49753	1.47813			0.8	2.11
	0.0466	0.0694	0.0551	0.0522			0.538325	1.41764			1.38	1.52
	0.0397	0.0624	0.0355	0.0731			1.16198	1.89195			1.72	2.81
	0.0445	0.0809	0.0484	0.0721			0.670057	0.855417			0.73	1.25
	0.0632		0.066	0.0854			1.10848	2.0396			0.83	1.29
											0.74	1.9
												2.25
12M H2O2	Figure 5b					12M HNE/CBB	Figure 5d			12M mito non hem iron	Figure 5f
	State 3		Max capacity				Control	mitoNEET KO			Control	mitoNEET KO
	Control	mitoNEET KO	Control	mitoNEET KO			0.891549	1.12083			1.0315	1.2231
	0.07	0.06	0.07	0.06			1.11103	1.21633			1.2282	1.1744
	0.05	0.11	0.04	0.1			0.780981	1.09192			0.944	1.2114
	0.04	0.11	0.04	0.09			1.19797	2.38238			0.8112	0.9928
	0.07	0.11	0.07	0.1			0.927099	1.12901			1.1777	0.9995
	0.07	0.09	0.07	0.07			0.830804	1.55044			0.9323	1.1004
							1.26057	2.78839			0.8297	1.1021
											0.9592	1.5308
											0.9609	0.9995
											1.0247	1.0348
											1.2904	1.2921
											1.0365
											0.9205
											0.8532

## Sheet: Supple 1
Kidney mitoNEET	Supple 1a			Liver mitoNEET	Supple 1b
	3M	12M			3M	12M
	0.75	0.55			0.85	0.75
	0.75	0.77			1.91	0.86
	1.14	0.95			1.02	0.94
	1.04	0.49			0.85	0.99
	0.97	0.69			0.7	0.61
	1.23	0.77			0.99	0.95
	1.12	0.59			0.67	0.94
SKM mitoNEET	Supple 1c			Brain mitoNEET	Supple 1d
	3M	12M			3M	12M
	0.94	0.92			0.54	1.95
	1.19	0.51			1.85	0.82
	0.79	1.24			1.81	0.69
	1.02	0.85			0.63	1.96
	1.07	1.19			0.95	1.29
	1	0.91			0.94	2.18
	1	0.72			0.29	0.78

## Sheet: Supple 2
CISD 1	Supple 2c			Miner1	Supple 2g
	Control	mitoNEET KO			Control	mitoNEET KO
	0.9	0.0027			0.91	0.89
	1.13	0.0042			0.97	0.96
	1	0.0034			1.03	0.97
	1.02	0.0044			1.04	0.97
	0.9	0.003			1.03	0.99
	0.9	0.0028			0.88	0.97
	1.1	0.0022			1.11	1.05
	1.07	0.0021			1.08	1.12
	1.07	0.0036			1.09	0.87
	1.1				0.9	0.84
	0.82				0.96

## Sheet: Supple 3
FtMt	Supple 3a			MFRN2	Supple 3b			FXN	Supple 3c			ABCB7	Supple 3d			ABCB8	Supple 2e
	Control	mitoNEET KO			Control	mitoNEET KO			Control	mitoNEET KO			Control	mitoNEET KO			Control	mitoNEET KO
	0.81	1.53			1.66	0.99			1.07	1			0.7	0.68			0.7	0.68
	1.13	1.92			1.09	1.86			1.25	1.43			0.79	1.1			0.79	1.1
	1.13	1.49			0.8	0.43			1.35	1.2			0.98	1.12			0.98	1.12
	1.18	1.11			0.43	0.91			1.13	1.16			1.17	1.19			1.17	1.19
	0.43	1.29			0.93	0.6			0.64	1.14			1.6	1			1.6	1
	0.67	1.04			0.9	1.2			1.1	0.84			0.81	0.95			0.81	0.95
	0.97	1.5			1.21	1.05			1.17	0.99			0.97	1.04			0.97	1.04
	1.34	1.68			0.73	0.51			0.71	0.53			0.97	0.97			0.97	0.97
	1.18	1.13			1.47	1.08			0.58	0.54			1.06	1.05			1.06	1.05
	1.18	1.74			1.07	0.45							0.95	0.94			0.95	0.94
	0.97				0.72								1				1
TfR	Supple 3f			DMT1	Supple 3g			Fpn	Supple 3h			IRP1	Supple 3i			IRP2	Supple 3j
	Control	mitoNEET KO			Control	mitoNEET KO			Control	mitoNEET KO			Control	mitoNEET KO			Control	mitoNEET KO
	0.76	0.78			0.75	0.78			0.94	1.15			0.94	0.86			1	1.02
	1.01	1.42			0.76	0.9			1.13	1.42			1.03	1.2			1.11	1.37
	1.17	1.28			0.94	1.03			0.97	1.28			0.77	1.05			0.89	0.86
	0.95	1.05			1.03	1.01			1.23	1.18			0.98	0.76			1.02	1.02
	1.25	0.75			1.26	1.23			0.84	0.75			1.45	0.76			1.12	1.03
	0.79	0.87			0.71	0.87			0.99	1.06			0.97	1.03			0.85	1.02
	1.54	1.2			1.02	0.94			0.99	1.07			1.2	1.01			1.02	1.1
	1.09	1			0.98	0.95			0.96	1.08			1.02	0.77			0.98	1.05
	0.97	0.88			1.06	1.01			0.73	0.9			0.92	0.93			1.03	1.15
	0.96	0.72			1.11	1.04			1.13	1.29			0.81	0.8			0.99	0.86
	0.51				1.39				1.09				0.91				1
Total heme	Supple 3k			Mito heme	Supple 3l			ALAS1	Supple 3m			FECH	Supple 3n
	Control	mitoNEET KO			Control	mitoNEET KO			Control	mitoNEET KO			Control	mitoNEET KO
	0.767986	1.27698			0.906425	0.18987			0.93	0.63			0.91	0.62
	0.507194	1.63849			1.17371	0.77269			1.11	1.25			1	1.34
	1.5	0.870504			0.889914	1.02783			1.14	1.16			0.87	1.08
	1.0054	0.881295			0.775992	1.12455			1.02	0.77			1.03	0.85
	1.07554	1.21942			1.0187	0.947701			1.1	0.49			1.08	0.76
	0.928058	0.998201			1.10821	1.17373			0.83	0.81			0.92	0.96
	0.904676	1.08813			1.12705	1.03686			1.36	1.03			1.08	0.95
	1.29496	0.751799							1.23	0.91			0.98	0.89
	1.01619	1.29496							0.96	0.79			0.86	0.81
									0.78	0.8			1.07	0.94
									0.55				1.18
